# Supplementary material for: Specific and Polyfunctional T Cell Response Against N-Methyl-d-aspartate Receptor in an Autoantibody-Mediated Encephalitis Model
Source: Biomedicines. 2024 Oct 25;12(11):2458. doi: 10.3390/biomedicines12112458 (PMC11591936; doi:10.3390/biomedicines12112458)
Supplement: Supplementary file 1 [file biomedicines-12-02458-s001.zip]

Archive with 1 entries (1 files):
- biomedicines-3180822-supplementary.pdf
